# Supplementary material for: Fabrication of Anthocyanidin-Encapsulated Polyvinyl Alcohol Nanofibrous Membrane for Smart Packaging
Source: Nanomaterials (Basel). 2024 Oct 24;14(21):1701. doi: 10.3390/nano14211701 (PMC11547423; doi:10.3390/nano14211701)
Supplement: Supplementary file 1 [file nanomaterials-14-01701-s001.zip]

Archive with 1 entries (1 files):
- nanomaterials-3243986-supplementary.pdf
